# Supplementary material for: Safety and Immunogenicity Following the Second and Third Doses of the BNT162b2 mRNA COVID-19 Vaccine in Adolescents with Juvenile-Onset Autoimmune Inflammatory Rheumatic Diseases: A Prospective Multicentre Study
Source: Vaccines (Basel). 2023 Apr 10;11(4):819. doi: 10.3390/vaccines11040819 (PMC10145688; doi:10.3390/vaccines11040819)
Supplement: Supplementary file 1 [file vaccines-11-00819-s001.zip]

Archive with 1 entries (1 files):
- vaccines-2294133-supplementary.pdf
